# Supplementary material for: ACE2 Interaction Networks in COVID-19: A Physiological Framework for Prediction of Outcome in Patients with Cardiovascular Risk Factors
Source: J Clin Med. 2020 Nov 21;9(11):3743. doi: 10.3390/jcm9113743 (PMC7700637; doi:10.3390/jcm9113743)
Supplement: Supplementary file 1 [file jcm-09-03743-s001.zip]

Archive with 4 entries (4 files):
- Supplementary_Table_1.xlsx
- __MACOSX/._Supplementary_Table_1.xlsx
- Supplementarty_Table_2.docx
- __MACOSX/._Supplementarty_Table_2.docx
